# Supplementary material for: Radiomics Features from Positron Emission Tomography with [18F] Fluorodeoxyglucose Can Help Predict Cervical Nodal Status in Patients with Head and Neck Cancer
Source: Cancers (Basel). 2024 Nov 7;16(22):3759. doi: 10.3390/cancers16223759 (PMC11592127; doi:10.3390/cancers16223759)
Supplement: Supplementary file 1 [file cancers-16-03759-s001.zip]

Archive with 1 entries (1 files):
- cancers-3296421-supplementary.xlsx
