# Supplementary material for: Radiomics Features from Positron Emission Tomography with [18F] Fluorodeoxyglucose Can Help Predict Cervical Nodal Status in Patients with Head and Neck Cancer
Source: Cancers (Basel). 2024 Nov 7;16(22):3759. doi: 10.3390/cancers16223759 (PMC11592127; doi:10.3390/cancers16223759)
Supplement: Supplementary file 1 [file cancers-16-03759-s001.zip › cancers-3296421-supplementary.xlsx]

## Sheet: data
anonymous_id	nodule_id	level	side	malignancy	gender	age	scan_date	loc_primary	INFO_PatientName	INFO_PatientID	INFO_ProcessDateOfTexture	INFO_SeriesDate	INFO_Series	INFO_ActualFrameDuration	INFO_NameOfRoi	PARAMS_DistanceOfNeighbours	PARAMS_NumberOfGreyLevels	PARAMS_BinSize	PARAMS_IntensityResampling	PARAMS_BoundsRangeOfValueAfterDiscretisation(SUVbw)	PARAMS_ZSpatialResampling	PARAMS_YSpatialResampling	PARAMS_XSpatialResampling	CHECK_Cluster(s)ToSmall	TimePosition	MORPHOLOGICAL_Volume(IBSI:RNU0)	MORPHOLOGICAL_ApproximateVolume(IBSI:YEKZ)	MORPHOLOGICAL_voxelsCounting(IBSI:No)	MORPHOLOGICAL_SurfaceArea(IBSI:C0JK)	MORPHOLOGICAL_SurfaceToVolumeRatio(IBSI:2PR5)	MORPHOLOGICAL_Compacity(IBSI:No)	MORPHOLOGICAL_Compactness1(IBSI:SKGS)	MORPHOLOGICAL_Compactness2(IBSI:BQWJ)	MORPHOLOGICAL_SphericalDisproportion(IBSI:KRCK)	MORPHOLOGICAL_Sphericity(IBSI:QCFX)	MORPHOLOGICAL_Asphericity(IBSI:25C7)	MORPHOLOGICAL_MaxValueCoordinates(IBSI:No)	MORPHOLOGICAL_CenterOfMass(IBSI:No)	MORPHOLOGICAL_WeightedCenterOfMass(IBSI:No)	MORPHOLOGICAL_HocMax(IBSI:No)	MORPHOLOGICAL_HocMaxNormalizedWithRadiusRoi(IBSI:No)	MORPHOLOGICAL_HocMaxNormalizedWithRadiusSphere(IBSI:No)	MORPHOLOGICAL_HocPeak0.5mL(IBSI:No)	MORPHOLOGICAL_HocPeak0.5mLNormalizedWithRadiusRoi (IBSI:No)	MORPHOLOGICAL_HocPeak0.5mLNormalizedWithRadiusSphere(IBSI:No)	MORPHOLOGICAL_HocPeak1mL(IBSI:No)	MORPHOLOGICAL_HocPeak1mLNormalizedWithRadiusRoi (IBSI:No)	MORPHOLOGICAL_HocPeak1mLNormalizedWithRadiusSphere(IBSI:No)	MORPHOLOGICAL_CentreOfMassShift(IBSI:KLMA)
fe5c	N_00	2	R	0	F	55	2022-04-04	oral/oropharynx	FE5C	fe5c	Wed Jul 26 14:33:56 CEST 2023	2022-04-04	WB PET AC 2.1 PET WB STANDARD BMI<29_PT	2.0000000949949026 min	N_00	1	64	0.3125	Absolute bounds: 0.0 <-> 20.0	6.0 <-> 11.0	3.27	2.73438	2.73438	Cluster(s) of 27.0 voxels is(are) detected. If more than one cluster the texture calculation is only performed on the largest cluster. (size too small < 64.0vx)	0	555.2	660.127	27	390.856	0.703992	13.918	0.0405368	0.583849	1.19646	0.835796	0.196465	z259.0 y124.0 x111.0	z259.8888888888889 y123.70370370370371 x110.48148148148148	z259.80224881135587 y123.74657926919635 x110.53606055327295	private	private	private	private	private	private	private	private	private	0.341004
a07f	N_00	2	L	1	M	70	2022-04-13	nasopharynx	A07F	a07f	Wed Jul 26 14:36:16 CEST 2023	2022-04-13	WB PET AC 2.1 PET WB STANDARD BMI<29_PT	2.0000000949949026 min	N_00	1	64	0.3125	Absolute bounds: 0.0 <-> 20.0	11.0 <-> 44.0	3.27	2.73438	2.73438	Cluster(s) of 83.0 voxels is(are) detected. If more than one cluster the texture calculation is only performed on the largest cluster. (size ok >	64.0vx)	1886.66	2029.28	83	866.883	0.45948	13.5284	0.041704	0.617958	1.17403	0.851765	0.174033	z242.0 y106.0 x144.0	z242.289156626506 y106.92771084337349 x143.93975903614458	z242.31837987215445 y106.97370188177722 x143.93650489221895	private	private	private	private	private	private	private	private	private	0.158195
e1ca	N_00	2	R	0	M	61	2021-07-22	oral/oropharynx	E1CA	e1ca	Wed Jul 26 14:39:30 CEST 2023	2021-07-22	WB PET AC 2.1 PET WB STANDARD BMI<29_PT	2.0000000949949026 min	N_00	1	64	0.3125	Absolute bounds: 0.0 <-> 20.0	5.0 <-> 24.0	3.27	2.73438	2.73438	Cluster(s) of 75.0 voxels is(are) detected. If more than one cluster the texture calculation is only performed on the largest cluster. (size ok >	64.0vx)	1706.35	1833.69	75	776.147	0.454859	12.6721	0.0445222	0.704296	1.12395	0.889717	0.123953	z273.0 y122.0 x118.0	z271.4266666666667 y121.90666666666667 x117.97333333333333	z271.73704675984203 y121.91843648587225 x118.09976299782703	private	private	private	private	private	private	private	private	private	1.07269
f991	N_00	5	L	1	M	60	2021-02-18	oral/oropharynx	F991	f991	Wed Jul 26 15:11:23 CEST 2023	2021-02-18	WB PET AC 3.1 PET WB STANDARD BMI>29_PT	2.5000001187436283 min	N_00	1	64	0.3125	Absolute bounds: 0.0 <-> 20.0	10.0 <-> 47.0	3.27	2.73438	2.73438	Cluster(s) of 2967.0 voxels is(are) detected. If more than one cluster the texture calculation is only performed on the largest cluster. (size ok >= 64.0vx)	0	71961	72540.7	2967	11208.5	0.155757	16.49	0.034214	0.41592	1.33967	0.746454	0.339667	z259.0 y130.0 x146.0	z255.75126390293227 y126.22649140546007 x145.46309403437817	z255.9478977940758 y126.29992011981162 x145.55405695746117	private	private	private	private	private	private	private	private	private	0.718065
b60e	N_00	2	L	0	M	67	2020-12-11	oral/oropharynx	B60E	b60e	Wed Jul 26 15:12:59 CEST 2023	2020-12-11	WB PET AC 3.1 PET WB STANDARD BMI>29_PT	2.5000001187436283 min	N_00	1	64	0.3125	Absolute bounds: 0.0 <-> 20.0	7.0 <-> 11.0	3.27	2.73438	2.73438	Cluster(s) of 65.0 voxels is(are) detected. If more than one cluster the texture calculation is only performed on the largest cluster. (size ok >= 64.0vx)	0	1453.71	1589.2	65	747.407	0.514139	14.0559	0.0401389	0.572445	1.20436	0.830318	0.204358	z276.0 y118.0 x144.0	z275.53846153846155 y118.8 x144.8	z275.62605338856156 y118.77089241807356 x144.7654921029094	private	private	private	private	private	private	private	private	private	0.311894
715c	N_00	2	R	1	M	61	2021-12-15	oral/oropharynx	715C	715c	Wed Jul 26 15:15:13 CEST 2023	2021-12-15	WB PET AC 2.1 PET WB STANDARD BMI<29_PT	2.0000000949949026 min	N_00	1	64	0.3125	Absolute bounds: 0.0 <-> 20.0	5.0 <-> 42.0	3.27	2.73438	2.73438	Cluster(s) of 1305.0 voxels is(are) detected. If more than one cluster the texture calculation is only performed on the largest cluster. (size ok >= 64.0vx)	0	31517	31906.2	1305	6499.78	0.206231	16.6266	0.0339329	0.409115	1.34705	0.742361	0.347054	z265.0 y102.0 x107.0	z261.86973180076626 y106.05593869731801 x106.07816091954022	z262.22688397169964 y105.94381421961889 x105.90439476218465	private	private	private	private	private	private	private	private	private	1.29758
f051	N_00	3	L	1	M	71	2019-11-14	laringopharynx	F051	f051	Wed Jul 26 15:16:47 CEST 2023	2019-11-14	WB PET AC 2.1 PET WB STANDARD BMI<29_PT	2.0000000949949026 min	N_00	1	64	0.3125	Absolute bounds: 0.0 <-> 20.0	6.0 <-> 22.0	3.27	2.73438	2.73438	Cluster(s) of 48.0 voxels is(are) detected. If more than one cluster the texture calculation is only performed on the largest cluster. (size too small < 64.0vx)	0	1009.55	1173.56	48	706.938	0.700253	18.6185	0.0303026	0.326258	1.4526	0.68842	0.452601	z255.0 y109.0 x137.0	z254.625 y108.75 x136.95833333333334	z254.8109026584473 y108.81457274393938 x136.95905832060606	private	private	private	private	private	private	private	private	private	0.633028
b6d2	N_00	6	L	0	M	55	2017-01-13	laringopharynx	B6D2	b6d2	Wed Jul 26 15:18:22 CEST 2023	2017-01-13	WB PET AC 2.1 PET WB STANDARD BMI<29_PT	2.0000000949949026 min	N_00	1	64	0.3125	Absolute bounds: 0.0 <-> 20.0	4.0 <-> 9.0	3.27	2.73438	2.73438	Cluster(s) of 65.0 voxels is(are) detected. If more than one cluster the texture calculation is only performed on the largest cluster. (size ok >= 64.0vx)	0	1457.78	1589.2	65	768.725	0.527325	14.6206	0.0385888	0.529084	1.2364	0.808801	0.236398	z214.0 y111.0 x132.0	z213.3230769230769 y109.81538461538462 x132.8	z213.34567400298934 y109.89616559303316 x132.81048278303496	private	private	private	private	private	private	private	private	private	0.234674
6d32	N_00	2	L	0	M	58	2019-03-22	laringopharynx	6D32	6d32	Wed Jul 26 15:20:18 CEST 2023	2019-03-22	WB PET AC 2.1 PET WB STANDARD BMI<29_PT	2.0000000949949026 min	N_00	1	64	0.3125	Absolute bounds: 0.0 <-> 20.0	3.0 <-> 13.0	3.27	2.73438	2.73438	Cluster(s) of 65.0 1.0 voxels is(are) detected. If more than one cluster the texture calculation is only performed on the largest cluster. (size ok >= 64.0vx)	0	1427.22	1589.2	65	860.502	0.602922	17.6863	0.0318998	0.361558	1.4037	0.712403	0.403699	z255.0 y112.0 x141.0	z253.41538461538462 y111.07692307692308 x140.58461538461538	z253.69887199264713 y111.33457189471127 x140.85262191709816	private	private	private	private	private	private	private	private	private	1.37576
6d32	N_01	3	L	0	M	58	2019-03-22	laringopharynx	6D32	6d32	Wed Jul 26 15:20:14 CEST 2023	2019-03-22	WB PET AC 2.1 PET WB STANDARD BMI<29_PT	2.0000000949949026 min	N_01	1	64	0.3125	Absolute bounds: 0.0 <-> 20.0	10.0 <-> 15.0	3.27	2.73438	2.73438	Cluster(s) of 18.0 voxels is(are) detected. If more than one cluster the texture calculation is only performed on the largest cluster. (size too small < 64.0vx)	0	356.55	440.085	18	281.804	0.790362	13.2678	0.0425231	0.64247	1.15891	0.862881	0.158908	z257.0 y122.0 x140.0	z256.6111111111111 y122.0 x140.44444444444446	z256.60620438739176 y121.99398683594212 x140.42361018387663	private	private	private	private	private	private	private	private	private	0.0614265
6d32	N_02	4	L	0	M	58	2019-03-22	laringopharynx	6D32	6d32	Wed Jul 26 15:20:16 CEST 2023	2019-03-22	WB PET AC 2.1 PET WB STANDARD BMI<29_PT	2.0000000949949026 min	N_02	1	64	0.3125	Absolute bounds: 0.0 <-> 20.0	4.0 <-> 10.0	3.27	2.73438	2.73438	Cluster(s) of 58.0 voxels is(are) detected. If more than one cluster the texture calculation is only performed on the largest cluster. (size too small < 64.0vx)	0	1260.15	1418.05	58	769.251	0.610444	16.9309	0.0333231	0.394542	1.36344	0.73344	0.363438	z248.0 y118.0 x135.0	z248.17241379310346 y118.17241379310344 x134.94827586206895	z248.39866797668884 y118.23481636935905 x135.04903637341982	private	private	private	private	private	private	private	private	private	0.807716
6d32	N_03	2	R	0	M	58	2019-03-22	laringopharynx	6D32	6d32	Wed Jul 26 15:20:14 CEST 2023	2019-03-22	WB PET AC 2.1 PET WB STANDARD BMI<29_PT	2.0000000949949026 min	N_03	1	64	0.3125	Absolute bounds: 0.0 <-> 20.0	5.0 <-> 8.0	3.27	2.73438	2.73438	Cluster(s) of 14.0 voxels is(are) detected. If more than one cluster the texture calculation is only performed on the largest cluster. (size too small < 64.0vx)	0	273.016	342.288	14	225.779	0.82698	12.4262	0.0454034	0.732452	1.10936	0.901418	0.109363	z259.0 y121.0 x108.0	z259.0 y120.5 x108.28571428571429	z258.9545934417351 y120.49824188145594 x108.25145105155423	private	private	private	private	private	private	private	private	private	0.175633
6d32	N_04	3	R	0	M	58	2019-03-22	laringopharynx	6D32	6d32	Wed Jul 26 15:20:17 CEST 2023	2019-03-22	WB PET AC 2.1 PET WB STANDARD BMI<29_PT	2.0000000949949026 min	N_04	1	64	0.3125	Absolute bounds: 0.0 <-> 20.0	5.0 <-> 10.0	3.27	2.73438	2.73438	Cluster(s) of 62.0 voxels is(are) detected. If more than one cluster the texture calculation is only performed on the largest cluster. (size too small < 64.0vx)	0	1362.02	1515.85	62	766.911	0.563068	15.5931	0.0361819	0.465143	1.29064	0.77481	0.290638	z252.0 y120.0 x111.0	z253.33870967741936 y119.91935483870968 x110.66129032258064	z253.20399151453213 y119.88517850728837 x110.6693666878484	private	private	private	private	private	private	private	private	private	0.450873
6d32	N_05	4	R	0	M	58	2019-03-22	laringopharynx	6D32	6d32	Wed Jul 26 15:20:15 CEST 2023	2019-03-22	WB PET AC 2.1 PET WB STANDARD BMI<29_PT	2.0000000949949026 min	N_05	1	64	0.3125	Absolute bounds: 0.0 <-> 20.0	5.0 <-> 9.0	3.27	2.73438	2.73438	Cluster(s) of 39.0 voxels is(are) detected. If more than one cluster the texture calculation is only performed on the largest cluster. (size too small < 64.0vx)	0	829.234	953.517	39	547.996	0.660847	15.47	0.03647	0.472578	1.28383	0.778917	0.283834	z245.0 y121.0 x113.0	z243.92307692307693 y119.94871794871794 x112.48717948717949	z243.87637294023574 y120.09505923574515 x112.50462014786132	private	private	private	private	private	private	private	private	private	0.430952
feea	N_00	2a	R	0	M	62	2019-08-04	laringopharynx	FEEA	feea	Wed Jul 26 15:22:17 CEST 2023	2019-10-04	WB PET AC 3.1 PET WB STANDARD BMI>29_PT	2.5000001187436283 min	N_00	1	64	0.3125	Absolute bounds: 0.0 <-> 20.0	3.0 <-> 9.0	3.27	2.73438	2.73438	Cluster(s) of 66.0 voxels is(are) detected. If more than one cluster the texture calculation is only performed on the largest cluster. (size ok >= 64.0vx)	0	1453.71	1613.64	66	877.6	0.603698	17.8841	0.0315469	0.353603	1.41415	0.70714	0.414147	z254.0 y117.0 x119.0	z255.77272727272728 y116.06060606060606 x119.46969696969697	z255.4636249206418 y116.25285486576901 x119.33636027825338	private	private	private	private	private	private	private	private	private	1.19621
feea	N_01	2b	R	0	M	62	2019-08-04	laringopharynx	FEEA	feea	Wed Jul 26 15:22:14 CEST 2023	2019-10-04	WB PET AC 3.1 PET WB STANDARD BMI>29_PT	2.5000001187436283 min	N_01	1	64	0.3125	Absolute bounds: 0.0 <-> 20.0	2.0 <-> 8.0	3.27	2.73438	2.73438	Cluster(s) of 59.0 7.0 voxels is(are) detected. If more than one cluster the texture calculation is only performed on the largest cluster. (size too small < 64.0vx)	0	1287.66	1442.5	59	766.081	0.594943	16.4669	0.034262	0.417087	1.33842	0.747152	0.338416	z246.0 y126.0 x113.0	z245.4406779661017 y126.47457627118644 x113.77966101694915	z245.34750168038707 y126.39388073667921 x113.81359173039891	private	private	private	private	private	private	private	private	private	0.387465
feea	N_02	3	R	1	M	62	2019-08-04	laringopharynx	FEEA	feea	Wed Jul 26 15:22:16 CEST 2023	2019-10-04	WB PET AC 3.1 PET WB STANDARD BMI>29_PT	2.5000001187436283 min	N_02	1	64	0.3125	Absolute bounds: 0.0 <-> 20.0	7.0 <-> 41.0	3.27	2.73438	2.73438	Cluster(s) of 192.0 voxels is(are) detected. If more than one cluster the texture calculation is only performed on the largest cluster. (size ok >= 64.0vx)	0	4502.72	4694.24	192	1498.23	0.332738	12.8793	0.043806	0.681821	1.13617	0.88015	0.13617	z238.0 y123.0 x112.0	z238.63541666666666 y123.20833333333333 x111.88020833333333	z238.6249293915225 y123.34595346294901 x111.93982965582853	private	private	private	private	private	private	private	private	private	0.411533
feea	N_03	4	R	1	M	62	2019-08-04	laringopharynx	FEEA	feea	Wed Jul 26 15:22:13 CEST 2023	2019-10-04	WB PET AC 3.1 PET WB STANDARD BMI>29_PT	2.5000001187436283 min	N_03	1	64	0.3125	Absolute bounds: 0.0 <-> 20.0	7.0 <-> 29.0	3.27	2.73438	2.73438	Cluster(s) of 207.0 voxels is(are) detected. If more than one cluster the texture calculation is only performed on the largest cluster. (size ok >= 64.0vx)	0	4851.12	5060.98	207	1588.23	0.327395	13.0475	0.0432411	0.664347	1.14605	0.872566	0.146045	z233.0 y127.0 x113.0	z233.17391304347825 y126.82608695652173 x113.42995169082126	z233.17691026390875 y126.93949150884572 x113.47262266751768	private	private	private	private	private	private	private	private	private	0.331461
feea	N_04	2	L	1	M	62	2019-08-04	laringopharynx	FEEA	feea	Wed Jul 26 15:22:16 CEST 2023	2019-10-04	WB PET AC 3.1 PET WB STANDARD BMI>29_PT	2.5000001187436283 min	N_04	1	64	0.3125	Absolute bounds: 0.0 <-> 20.0	3.0 <-> 9.0	3.27	2.73438	2.73438	Cluster(s) of 68.0 voxels is(are) detected. If more than one cluster the texture calculation is only performed on the largest cluster. (size ok >= 64.0vx)	0	1510.75	1662.54	68	816.056	0.540164	15.4307	0.0365628	0.474986	1.28166	0.780238	0.281661	z239.0 y106.0 x142.0	z240.0 y105.07352941176471 x142.55882352941177	z239.83184347425558 y105.36698526226886 x142.4896621191855	private	private	private	private	private	private	private	private	private	0.990958
feea	N_05	3	L	1	M	62	2019-08-04	laringopharynx	FEEA	feea	Wed Jul 26 15:22:15 CEST 2023	2019-10-04	WB PET AC 3.1 PET WB STANDARD BMI>29_PT	2.5000001187436283 min	N_05	1	64	0.3125	Absolute bounds: 0.0 <-> 20.0	4.0 <-> 6.0	3.27	2.73438	2.73438	Cluster(s) of 73.0 voxels is(are) detected. If more than one cluster the texture calculation is only performed on the largest cluster. (size ok >= 64.0vx)	0	1619.76	1784.79	73	968.912	0.598183	18.6199	0.0303004	0.326212	1.45267	0.688388	0.45267	z235.0 y126.0 x146.0	z236.04109589041096 y126.21917808219177 x146.46575342465752	z236.0287566573472 y126.23220296813804 x146.46226537622965	private	private	private	private	private	private	private	private	private	0.0546576
d4aa	N_00	2	L	0	M	66	2019-11-11	oral/oropharynx	D4AA	d4aa	Wed Jul 26 15:24:14 CEST 2023	2019-11-11	WB PET AC 2.1 PET WB STANDARD BMI<29_PT	2.0000000949949026 min	N_00	1	64	0.3125	Absolute bounds: 0.0 <-> 20.0	8.0 <-> 26.0	3.27	2.73438	2.73438	Cluster(s) of 68.0 voxels is(are) detected. If more than one cluster the texture calculation is only performed on the largest cluster. (size ok >	64.0vx)	1531.13	1662.54	68	759.638	0.496129	13.6741	0.0412598	0.604862	1.18245	0.845705	0.182446	z262.0 y121.0 x141.0	z262.3235294117647 y120.6029411764706 x140.48529411764707	z262.48209615931233 y120.64760733457813 x140.41155798491585	private	private	private	private	private	private	private	private	private	0.569583
07aa	N_00	2	R	0	M	58	2017-08-30	oral/oropharynx	07AA	07aa	Wed Jul 26 15:25:57 CEST 2023	2017-10-30	WB PET AC 2.3 PET WB STANDARD BMI<29per FEGATO_PT	2.0000000949949026 min	N_00	1	64	0.3125	Absolute bounds: 0.0 <-> 20.0	2.0 <-> 9.0	3.27	2.73438	2.73438	Cluster(s) of 23.0 voxels is(are) detected. If more than one cluster the texture calculation is only performed on the largest cluster. (size too small < 64.0vx)	0	472.684	562.331	23	336.462	0.711813	13.0567	0.0432107	0.663414	1.14658	0.872157	0.146582	z288.0 y109.0 x115.0	z286.7391304347826 y109.04347826086956 x115.0	z287.04539340105623 y108.97229805794588 x115.01255301965406	private	private	private	private	private	private	private	private	private	1.02079
07aa	N_01	2	L	0	M	58	2017-08-30	oral/oropharynx	07AA	07aa	Wed Jul 26 15:25:56 CEST 2023	2017-10-30	WB PET AC 2.3 PET WB STANDARD BMI<29per FEGATO_PT	2.0000000949949026 min	N_01	1	64	0.3125	Absolute bounds: 0.0 <-> 20.0	3.0 <-> 6.0	3.27	2.73438	2.73438	Cluster(s) of 16.0 voxels is(are) detected. If more than one cluster the texture calculation is only performed on the largest cluster. (size too small < 64.0vx)	0	319.876	391.187	16	247.325	0.773189	12.1596	0.0463987	0.764916	1.09344	0.914544	0.0934413	z291.0 y114.0 x148.0	z290.5 y114.0 x147.875	z290.58647966666365 y113.99797845322877 x147.8459887188437	private	private	private	private	private	private	private	private	private	0.293756
07aa	N_02	2	L	0	M	58	2017-08-30	oral/oropharynx	07AA	07aa	Wed Jul 26 15:25:58 CEST 2023	2017-10-30	WB PET AC 2.3 PET WB STANDARD BMI<29per FEGATO_PT	2.0000000949949026 min	N_02	1	64	0.3125	Absolute bounds: 0.0 <-> 20.0	7.0 <-> 10.0	3.27	2.73438	2.73438	Cluster(s) of 11.0 voxels is(are) detected. If more than one cluster the texture calculation is only performed on the largest cluster. (size too small < 64.0vx)	0	204.762	268.941	11	189.755	0.92671	12.7656	0.0441962	0.69402	1.12947	0.885369	0.129473	z288.0 y118.0 x141.0	z287.09090909090907 y117.54545454545455 x140.45454545454547	z287.2049187348082 y117.56086561294981 x140.46468435678636	private	private	private	private	private	private	private	private	private	0.376208
963a	N_00	2	L	1	M	64	2016-05-04	oral/oropharynx	963A	963a	Wed Jul 26 15:27:31 CEST 2023	2016-05-04	WB PET AC 2.1 PET WB STANDARD BMI<29_PT	2.0000000949949026 min	N_00	1	64	0.3125	Absolute bounds: 0.0 <-> 20.0	7.0 <-> 9.0	3.27	2.73438	2.73438	Cluster(s) of 25.0 voxels is(are) detected. If more than one cluster the texture calculation is only performed on the largest cluster. (size too small < 64.0vx)	0	522.601	611.229	25	375.033	0.717628	13.8974	0.0405967	0.585577	1.19529	0.836619	0.195287	z254.0 y105.0 x139.0	z253.08 y104.88 x138.48	z253.0974348955645 y104.87515344164831 x138.49801003906376	private	private	private	private	private	private	private	private	private	0.0764931
963a	N_01	3	L	0	M	64	2016-05-04	oral/oropharynx	963A	963a	Wed Jul 26 15:27:29 CEST 2023	2016-05-04	WB PET AC 2.1 PET WB STANDARD BMI<29_PT	2.0000000949949026 min	N_01	1	64	0.3125	Absolute bounds: 0.0 <-> 20.0	8.0 <-> 9.0	3.27	2.73438	2.73438	Cluster(s) of 8.0 voxels is(are) detected. If more than one cluster the texture calculation is only performed on the largest cluster. (size too small < 64.0vx)	0	138.545	195.593	8	137.322	0.991168	11.6149	0.0485745	0.838337	1.06054	0.942916	0.06054	z235.0 y101.0 x138.0	z234.5 y101.5 x138.5	z234.5149207368133 y101.50279939242726 x138.495143417361	private	private	private	private	private	private	private	private	private	0.0511418
963a	N_02	4	L	0	M	64	2016-05-04	oral/oropharynx	963A	963a	Wed Jul 26 15:27:32 CEST 2023	2016-05-04	WB PET AC 2.1 PET WB STANDARD BMI<29_PT	2.0000000949949026 min	N_02	1	64	0.3125	Absolute bounds: 0.0 <-> 20.0	8.0 <-> 9.0	3.27	2.73438	2.73438	Cluster(s) of 8.0 voxels is(are) detected. If more than one cluster the texture calculation is only performed on the largest cluster. (size too small < 64.0vx)	0	138.545	195.593	8	137.322	0.991168	11.6149	0.0485745	0.838337	1.06054	0.942916	0.06054	z235.0 y101.0 x138.0	z234.5 y101.5 x138.5	z234.5149207368133 y101.50279939242726 x138.495143417361	private	private	private	private	private	private	private	private	private	0.0511418
963a	N_03	3	R	0	M	64	2016-05-04	oral/oropharynx	963A	963a	Wed Jul 26 15:27:30 CEST 2023	2016-05-04	WB PET AC 2.1 PET WB STANDARD BMI<29_PT	2.0000000949949026 min	N_03	1	64	0.3125	Absolute bounds: 0.0 <-> 20.0	4.0 <-> 7.0	3.27	2.73438	2.73438	Cluster(s) of 15.0 voxels is(are) detected. If more than one cluster the texture calculation is only performed on the largest cluster. (size too small < 64.0vx)	0	296.446	366.737	15	234.612	0.791416	12.1222	0.046542	0.769649	1.0912	0.916426	0.0911951	z251.0 y103.0 x116.0	z250.53333333333333 y102.06666666666666 x114.93333333333334	z250.57763418676876 y102.18206301898627 x115.02938490923349	private	private	private	private	private	private	private	private	private	0.43535
963a	N_04	4	R	0	M	64	2016-05-04	oral/oropharynx	963A	963a	Wed Jul 26 15:27:29 CEST 2023	2016-05-04	WB PET AC 2.1 PET WB STANDARD BMI<29_PT	2.0000000949949026 min	N_04	1	64	0.3125	Absolute bounds: 0.0 <-> 20.0	5.0 <-> 9.0	3.27	2.73438	2.73438	Cluster(s) of 29.0 voxels is(are) detected. If more than one cluster the texture calculation is only performed on the largest cluster. (size too small < 64.0vx)	0	612.248	709.026	29	399.22	0.652057	13.0284	0.0433045	0.666298	1.14493	0.873419	0.144926	z235.0 y103.0 x116.0	z234.44827586206895 y102.6896551724138 x115.27586206896552	z234.48669048735852 y102.75518884464988 x115.3239467830225	private	private	private	private	private	private	private	private	private	0.255298
f9b5	N_00	2a	R	1	M	64	2020-12-30	laringopharynx	F9B5	f9b5	Wed Jul 26 15:29:48 CEST 2023	2020-12-30	WB PET AC 2.1 PET WB STANDARD BMI<29_PT	2.0000000949949026 min	N_00	1	64	0.3125	Absolute bounds: 0.0 <-> 20.0	6.0 <-> 13.0	3.27	2.73438	2.73438	Cluster(s) of 17.0 voxels is(are) detected. If more than one cluster the texture calculation is only performed on the largest cluster. (size too small < 64.0vx)	0	331.082	415.636	17	268.066	0.809665	13.2564	0.0425598	0.643578	1.15824	0.863377	0.158243	z262.0 y117.0 x115.0	z260.88235294117646 y117.11764705882354 x114.82352941176471	z260.99458444813655 y117.17869544799056 x114.88299325288635	private	private	private	private	private	private	private	private	private	0.43473
f9b5	N_01	2b	R	0	M	64	2020-12-30	laringopharynx	F9B5	f9b5	Wed Jul 26 15:29:50 CEST 2023	2020-12-30	WB PET AC 2.1 PET WB STANDARD BMI<29_PT	2.0000000949949026 min	N_01	1	64	0.3125	Absolute bounds: 0.0 <-> 20.0	6.0 <-> 10.0	3.27	2.73438	2.73438	Cluster(s) of 15.0 voxels is(are) detected. If more than one cluster the texture calculation is only performed on the largest cluster. (size too small < 64.0vx)	0	289.315	366.737	15	237.276	0.82013	12.6331	0.0446596	0.708652	1.12165	0.891547	0.121646	z259.0 y119.0 x114.0	z258.0 y118.73333333333333 x114.6	z258.0888416719254 y118.73525685068279 x114.57704731074271	private	private	private	private	private	private	private	private	private	0.297261
f9b5	N_02	3	R	0	M	64	2020-12-30	laringopharynx	F9B5	f9b5	Wed Jul 26 15:29:45 CEST 2023	2020-12-30	WB PET AC 2.1 PET WB STANDARD BMI<29_PT	2.0000000949949026 min	N_02	1	64	0.3125	Absolute bounds: 0.0 <-> 20.0	4.0 <-> 16.0	3.27	2.73438	2.73438	Cluster(s) of 56.0 voxels is(are) detected. If more than one cluster the texture calculation is only performed on the largest cluster. (size too small < 64.0vx)	0	1241.81	1369.15	56	645.489	0.519795	13.2062	0.0427217	0.648484	1.15531	0.865565	0.155315	z250.0 y116.0 x117.0	z249.05357142857142 y116.0 x116.30357142857143	z249.3047125416329 y116.05942232111161 x116.36120709238021	private	private	private	private	private	private	private	private	private	0.851856
f9b5	N_03	4	R	0	M	64	2020-12-30	laringopharynx	F9B5	f9b5	Wed Jul 26 15:29:49 CEST 2023	2020-12-30	WB PET AC 2.1 PET WB STANDARD BMI<29_PT	2.0000000949949026 min	N_03	1	64	0.3125	Absolute bounds: 0.0 <-> 20.0	3.0 <-> 9.0	3.27	2.73438	2.73438	Cluster(s) of 27.0 voxels is(are) detected. If more than one cluster the texture calculation is only performed on the largest cluster. (size too small < 64.0vx)	0	576.593	660.127	27	403.537	0.699866	14.0591	0.0401299	0.572189	1.20454	0.830194	0.204537	z247.0 y120.0 x115.0	z245.5185185185185 y119.37037037037037 x114.81481481481481	z245.71231755170464 y119.438673809573 x114.91970848475444	private	private	private	private	private	private	private	private	private	0.720244
f9b5	N_04	2a	L	1	M	64	2020-12-30	laringopharynx	F9B5	f9b5	Wed Jul 26 15:29:47 CEST 2023	2020-12-30	WB PET AC 2.1 PET WB STANDARD BMI<29_PT	2.0000000949949026 min	N_04	1	64	0.3125	Absolute bounds: 0.0 <-> 20.0	4.0 <-> 21.0	3.27	2.73438	2.73438	Cluster(s) of 232.0 voxels is(are) detected. If more than one cluster the texture calculation is only performed on the largest cluster. (size ok >	64.0vx)	5371.68	5672.2	232	2373.09	0.441777	21.5209	0.0262159	0.244192	1.59989	0.625044	0.599887	z256.0 y113.0 x140.0	z256.2241379310345 y114.68103448275862 x139.19396551724137	z256.22021456940263 y114.62768507519954 x139.05163567988058	private	private	private	private	private	private	private	private	private	0.415822
f9b5	N_05	3	L	1	M	64	2020-12-30	laringopharynx	F9B5	f9b5	Wed Jul 26 15:29:46 CEST 2023	2020-12-30	WB PET AC 2.1 PET WB STANDARD BMI<29_PT	2.0000000949949026 min	N_05	1	64	0.3125	Absolute bounds: 0.0 <-> 20.0	4.0 <-> 30.0	3.27	2.73438	2.73438	Cluster(s) of 63.0 voxels is(are) detected. If more than one cluster the texture calculation is only performed on the largest cluster. (size too small < 64.0vx)	0	1424.16	1540.3	63	668.561	0.469442	12.1381	0.0464807	0.767623	1.09215	0.915622	0.0921543	z250.0 y115.0 x137.0	z249.66666666666666 y115.07936507936508 x137.1904761904762	z249.9725470630549 y115.16396288750171 x137.26062031974797	private	private	private	private	private	private	private	private	private	1.04439
7f95	N_00	1	R	0	F	74	2019-10-18	unknown/unspecified	7F95	7f95	Wed Jul 26 13:05:06 CEST 2023	2019-10-18	WB PET AC 2.1 PET WB STANDARD BMI<29_PT	2.0000000949949026 min	N_00	1	64	0.3125	Absolute bounds: 0.0 <-> 20.0	3.0 <-> 6.0	3.27	2.73438	2.73438	Cluster(s) of 15.0 voxels is(are) detected. If more than one cluster the texture calculation is only performed on the largest cluster. (size too small < 64.0vx)	0	288.296	366.737	15	256.249	0.888837	14.2283	0.0396526	0.558658	1.21418	0.823598	0.214184	z277.0 y108.0 x119.0	z276.8666666666667 y107.46666666666667 x118.93333333333334	z276.96611781511183 y107.53744013794547 x118.97848618629136	private	private	private	private	private	private	private	private	private	0.398061
de0b	N_00	3	R	1	M	48	2017-11-10	unknown/unspecified	DE0B	de0b	Wed Jul 26 13:08:54 CEST 2023	2017-11-10	WB PET AC 2.1 PET WB STANDARD BMI<29_PT	2.0000000949949026 min	N_00	1	64	0.3125	Absolute bounds: 0.0 <-> 20.0	5.0 <-> 21.0	3.27	2.73438	2.73438	Cluster(s) of 31.0 voxels is(are) detected. If more than one cluster the texture calculation is only performed on the largest cluster. (size too small < 64.0vx)	0	661.146	757.924	31	401.574	0.607391	12.1717	0.0463526	0.763397	1.09417	0.913938	0.0941658	z229.0 y127.0 x114.0	z228.70967741935485 y127.35483870967742 x114.45161290322581	z228.61054341125833 y127.36937704029715 x114.38065281986759	private	private	private	private	private	private	private	private	private	0.379886
c375	N_00	3	R	1	M	65	2015-12-28	oral/oropharynx	C375	c375	Wed Jul 26 13:13:30 CEST 2023	2015-12-28	WB PET AC 2.1 PET WB STANDARD BMI<29_PT	2.0000000949949026 min	N_00	1	64	0.3125	Absolute bounds: 0.0 <-> 20.0	8.0 <-> 62.0	3.27	2.73438	2.73438	Cluster(s) of 232.0 voxels is(are) detected. If more than one cluster the texture calculation is only performed on the largest cluster. (size ok >	64.0vx)	5461.33	5672.2	232	1769.85	0.32407	13.6335	0.0413826	0.608469	1.1801	0.847383	0.180105	z231.0 y124.0 x119.0	z231.83189655172413 y122.73706896551724 x118.13793103448276	z231.83749676000767 y122.95479415856367 x118.28668011270351	private	private	private	private	private	private	private	private	private	0.72125
c375	N_01	3	R	1	M	65	2015-12-28	oral/oropharynx	C375	c375	Wed Jul 26 13:13:29 CEST 2023	2015-12-28	WB PET AC 2.1 PET WB STANDARD BMI<29_PT	2.0000000949949026 min	N_01	1	64	0.3125	Absolute bounds: 0.0 <-> 20.0	8.0 <-> 16.0	3.27	2.73438	2.73438	Cluster(s) of 36.0 voxels is(are) detected. If more than one cluster the texture calculation is only performed on the largest cluster. (size too small < 64.0vx)	0	784.41	880.17	36	471.37	0.600922	13.0467	0.043244	0.664437	1.14599	0.872605	0.145993	z231.0 y129.0 x114.0	z230.5 y129.41666666666666 x113.88888888888889	z230.5770457693203 y129.37215160130486 x113.90563595585756	private	private	private	private	private	private	private	private	private	0.283525
16fc	N_00	5	R	1	M	52	2017-11-07	oral/oropharynx	16FC	16fc	Wed Jul 26 13:16:16 CEST 2023	2017-11-07	WB PET AC 3.1 PET WB STANDARD BMI>29_PT	2.5000001187436283 min	N_00	1	64	0.3125	Absolute bounds: 0.0 <-> 20.0	4.0 <-> 17.0	3.27	2.73438	2.73438	Cluster(s) of 27.0 voxels is(are) detected. If more than one cluster the texture calculation is only performed on the largest cluster. (size too small < 64.0vx)	0	572.518	660.127	27	367.814	0.642449	12.3212	0.0457902	0.744984	1.10311	0.90653	0.103107	z244.0 y121.0 x107.0	z243.11111111111111 y121.22222222222223 x107.0	z243.4000914425772 y121.24951007513424 x107.03723531351491	private	private	private	private	private	private	private	private	private	0.953359
4af6	N_00	2	L	1	M	62	2022-06-24	multiple	4AF6	4af6	Sat Aug 12 21:34:13 CEST 2023	2022-06-24	WB PET AC 2.1 PET WB STANDARD BMI<29_PT	2.0000000949949026 min	N_00	1	64	0.3125	Absolute bounds: 0.0 <-> 20.0	8.0 <-> 20.0	3.27	2.73438	2.73438	Cluster(s) of 42.0 voxels is(are) detected. If more than one cluster the texture calculation is only performed on the largest cluster. (size too small < 64.0vx)	0	915.825	1026.86	42	505.123	0.55155	12.3961	0.0455136	0.736013	1.10757	0.902877	0.107571	z265.0 y104.0 x142.0	z263.6904761904762 y104.30952380952381 x142.14285714285714	z263.8807215825123 y104.28415989571425 x142.18618510548495	private	private	private	private	private	private	private	private	private	0.63707
4af6	N_01	3	L	1	M	62	2022-06-24	multiple	4AF6	4af6	Sat Aug 12 21:34:14 CEST 2023	2022-06-24	WB PET AC 2.1 PET WB STANDARD BMI<29_PT	2.0000000949949026 min	N_01	1	64	0.3125	Absolute bounds: 0.0 <-> 20.0	6.0 <-> 10.0	3.27	2.73438	2.73438	Cluster(s) of 27.0 voxels is(are) detected. If more than one cluster the texture calculation is only performed on the largest cluster. (size too small < 64.0vx)	0	569.462	660.127	27	369.375	0.648639	12.4663	0.0452573	0.727744	1.11175	0.899483	0.11175	z250.0 y109.0 x144.0	z249.03703703703704 y109.66666666666667 x144.44444444444446	z249.10641136343187 y109.65407850766566 x144.44592466534633	private	private	private	private	private	private	private	private	private	0.229486
4af6	N_02	4	L	0	M	62	2022-06-24	multiple	4AF6	4af6	Sat Aug 12 21:34:13 CEST 2023	2022-06-24	WB PET AC 2.1 PET WB STANDARD BMI<29_PT	2.0000000949949026 min	N_02	1	64	0.3125	Absolute bounds: 0.0 <-> 20.0	4.0 <-> 15.0	3.27	2.73438	2.73438	Cluster(s) of 50.0 voxels is(are) detected. If more than one cluster the texture calculation is only performed on the largest cluster. (size too small < 64.0vx)	0	1094.1	1222.46	50	693.564	0.633913	16.6945	0.033795	0.405794	1.35072	0.740347	0.350718	z248.0 y113.0 x148.0	z247.7 y112.22 x145.62	z247.956443730965 y112.34785288953937 x145.78360953279548	private	private	private	private	private	private	private	private	private	1.0127
0142	N_00	3	L	1	M	61	2020-11-20	unknown/unspecified	142	0142	Sat Aug 12 21:37:58 CEST 2023	2020-11-20	WB PET AC 3.1 PET WB STANDARD BMI>29_PT	2.5000001187436283 min	N_00	1	64	0.3125	Absolute bounds: 0.0 <-> 20.0	5.0 <-> 37.0	3.27	2.73438	2.73438	Cluster(s) of 2437.0 voxels is(are) detected. If more than one cluster the texture calculation is only performed on the largest cluster. (size ok >	64.0vx)	58911.3	59582.6	2437	10193.5	0.173031	17.4696	0.0322954	0.370583	1.39221	0.718282	0.392211	z257.0 y137.0 x158.0	z248.6167418957735 y138.0274928190398 x154.4788674599918	z248.80524925918613 y138.15614957947741 x154.4818579836445	private	private	private	private	private	private	private	private	private	0.709788
eacd	N_00	2a	R	1	M	61	2019-12-10	unknown/unspecified	EACD	eacd	Sat Aug 12 21:46:16 CEST 2023	2019-12-10	WB PET AC 2.1 PET WB STANDARD BMI<29_PT	2.0000000949949026 min	N_00	1	64	0.3125	Absolute bounds: 0.0 <-> 20.0	6.0 <-> 23.0	3.27	2.73438	2.73438	Cluster(s) of 33.0 voxels is(are) detected. If more than one cluster the texture calculation is only performed on the largest cluster. (size too small < 64.0vx)	0	705.969	806.822	33	428.025	0.606294	12.5435	0.0449787	0.718814	1.11633	0.895789	0.116335	z253.0 y113.0 x116.0	z252.27272727272728 y113.45454545454545 x115.78787878787878	z252.48524214074945 y113.421588708974 x115.73229507562708	private	private	private	private	private	private	private	private	private	0.717035
253a	N_00	1b	R	0	M	59	2021-07-13	unknown/unspecified	253A	253a	Sat Aug 12 21:49:10 CEST 2023	2021-07-13	WB PET AC 2.1 PET WB STANDARD BMI<29_PT	2.0000000949949026 min	N_00	1	64	0.3125	Absolute bounds: 0.0 <-> 20.0	7.0 <-> 13.0	3.27	2.73438	2.73438	Cluster(s) of 26.0 voxels is(are) detected. If more than one cluster the texture calculation is only performed on the largest cluster. (size too small < 64.0vx)	0	532.788	635.678	26	400.381	0.751484	15.0368	0.0375205	0.500195	1.25976	0.793804	0.259757	z253.0 y111.0 x102.0	z253.15384615384616 y110.3076923076923 x101.76923076923077	z253.23788126459203 y110.26657809189555 x101.78785034941586	private	private	private	private	private	private	private	private	private	0.301236
86c8	N_00	2b	R	1	M	65	2023-07-24	unknown/unspecified	86C8	86c8	Sat Aug 12 22:12:44 CEST 2023	2023-07-24	WB PET AC 2.1 PET WB STANDARD BMI<29_PT	3.5000001662410796 min	N_00	1	64	0.3125	Absolute bounds: 0.0 <-> 20.0	5.0 <-> 38.0	3.27	2.73438	2.73438	Cluster(s) of 181.0 voxels is(are) detected. If more than one cluster the texture calculation is only performed on the largest cluster. (size ok >	64.0vx)	4242.95	4425.3	181	1476.02	0.347876	13.365	0.0422139	0.633159	1.16456	0.858693	0.164561	z272.0 y115.0 x102.0	z271.74585635359114 y116.353591160221 x103.0828729281768	z271.9579461118156 y116.20850024539489 x103.04256010396064	private	private	private	private	private	private	private	private	private	0.806558
fc9b	N_00	5a	L	1	M	77	2015-03-16	unknown/unspecified	FC9B	fc9b	Sat Aug 12 22:47:05 CEST 2023	2015-03-16	WB PET AC 2.1 PET WB STANDARD BMI<29_PT	2.0000000949949026 min	N_00	1	64	0.3125	Absolute bounds: 0.0 <-> 20.0	6.0 <-> 44.0	3.27	2.73438	2.73438	Cluster(s) of 78.0 voxels is(are) detected. If more than one cluster the texture calculation is only performed on the largest cluster. (size ok >	64.0vx)	1773.58	1907.03	78	807.418	0.455247	12.9359	0.0436143	0.675866	1.1395	0.87758	0.139497	z259.0 y113.0 x141.0	z258.64102564102564 y113.61538461538461 x140.7051282051282	z258.987815101015 y113.59851435345261 x140.74898677298108	private	private	private	private	private	private	private	private	private	1.14126
1e63	N_00	4	R	1	M	58	2023-08-31	unknown/unspecified	1e+63	1e63	Tue Sep 12 15:30:04 CEST 2023	2023-08-31	WB PET AC 2.1 PET WB STANDARD BMI<29_PT	2.0000000949949026 min	N_00	1	64	0.3125	Absolute bounds: 0.0 <-> 20.0	5.0 <-> 36.0	3.27	2.73438	2.73438	Cluster(s) of 299.0 voxels is(are) detected. If more than one cluster the texture calculation is only performed on the largest cluster. (size ok >= 64.0vx)	0	7000.61	7310.3	299	2684.09	0.383409	19.8637	0.028403	0.286636	1.51666	0.659342	0.516665	z239.0 y128.0 x122.0	z234.57859531772576 y127.59197324414716 x121.6086956521739	z235.212397810385 y127.56927464795811 x121.95905074270865	private	private	private	private	private	private	private	private	private	2.28408
b995	N_00	5	L	1	M	62	2023-07-31	unknown/unspecified	B995	b995	Wed Oct 18 15:32:07 CEST 2023	2023-07-31	WB PET AC 3.1 PET WB STANDARD BMI>29_PT	2.5000001187436283 min	N_00	1	64	0.3125	Absolute bounds: 0.0 <-> 20.0	11.0 <-> 31.0	3.27	2.73438	2.73438	Cluster(s) of 108.0 voxels is(are) detected. If more than one cluster the texture calculation is only performed on the largest cluster. (size ok >= 64.0vx)	0	2485.66	2640.51	108	1022.48	0.41135	13.1534	0.042893	0.653694	1.15224	0.867877	0.152237	z246.0 y108.0 x150.0	z245.75925925925927 y107.73148148148148 x149.4537037037037	z245.77131630916344 y107.77336207620618 x149.44573066174826	private	private	private	private	private	private	private	private	private	0.123061
2988	N_00	2a	R	1	M	64	2023-09-15	unknown/unspecified	2988	2988	Wed Oct 18 15:37:16 CEST 2023	2023-09-15	WB PET AC 3.1 PET WB STANDARD BMI>29_PT	2.5000001187436283 min	N_00	1	64	0.3125	Absolute bounds: 0.0 <-> 20.0	27.0 <-> 63.0	3.27	2.73438	2.73438	Cluster(s) of 94.0 voxels is(are) detected. If more than one cluster the texture calculation is only performed on the largest cluster. (size ok >= 64.0vx)	0	2149.49	2298.22	94	923.332	0.429559	13.0527	0.0432239	0.663818	1.14635	0.872335	0.146349	z257.0 y119.0 x116.0	z257.1595744680851 y118.72340425531915 x115.98936170212765	z257.14745600937584 y118.59747187302301 x115.99618496653687	private	private	private	private	private	private	private	private	private	0.347121
[truncated: 73 more columns]

## Sheet: key-to-fields
anonymous_id	Patient anonymous ID. Identifies each patient uniquely.
nodule_id	Nodule ID. Identifies each of the patients' lymph nodes uniquely.
level	The anatomical position (level) of the lymph node (see also here for an explanation: https://radiologyassistant.nl/head-neck/cervical-node-mapping/cervical-node-map)
side	The anatomical position of the lymph node – whether left (L), or right (R)
malignancy	Whether the lymph node is malignant (1) or not malignant (0)
age	Patient age.
loc_primary	Location of the primary tumour.
INFO_*	Patient and scan information as provided by LIFEx. See LIFEx documentation for further details.	LIFEx documentation
PARAMS_*	Settings used for feature extraction. See LIFEx documentation for further details
MORPHOLOGICAL_*	Morphological features as computed by LIFEx. See LIFEx documentation for further details.
INTENSITY-BASED_*	Intensity-based features as computed by LIFEx. See LIFEx documentation for further details.
INTENSITY-HISTOGRAM_*	Intensity-histogram features as computed by LIFEx. See LIFEx documentation for further details.

## Sheet: selected-features
Selected features (used for bulding the prediction models)
MORPHOLOGICAL_Volume(IBSI:RNU0)
MORPHOLOGICAL_SurfaceArea(IBSI:C0JK)
MORPHOLOGICAL_Sphericity(IBSI:QCFX)
MORPHOLOGICAL_CentreOfMassShift(IBSI:KLMA)
MORPHOLOGICAL_Maximum3DDiameter(IBSI:L0JK)
MORPHOLOGICAL_IntegratedIntensity(IBSI:99N0)
INTENSITY-BASED_Mean(SUVbw)IBSI:Q4LE
INTENSITY-BASED_Variance(SUVbw)IBSI:ECT3
INTENSITY-BASED_Skewness(SUVbw)IBSI:KE2A
INTENSITY-BASED_Kurtosis(SUVbw)IBSI:IPH6
INTENSITY-BASED_Median(SUVbw)IBSI:Y12H
INTENSITY-BASED_MinimumGreyLevel(SUVbw)IBSI:1GSF
INTENSITY-BASED_10thPercentile(SUVbw)IBSI:QG58
INTENSITY-BASED_90thPercentile(SUVbw)IBSI:8DWT
INTENSITY-BASED_MaximumGreyLevel(SUVbw)IBSI:84IY
INTENSITY-BASED_InterquartileRange(SUVbw)IBSI:SALO
INTENSITY-BASED_Range(SUVbw)IBSI:2OJQ
INTENSITY-BASED_MeanAbsoluteDeviation(SUVbw)IBSI:4FUA
INTENSITY-BASED_RobustMeanAbsoluteDeviation(SUVbw)IBSI:1128
INTENSITY-BASED_MedianAbsoluteDeviation(SUVbw)IBSI:N72L
INTENSITY-BASED_CoefficientOfVariation(SUVbw)IBSI:7TET
INTENSITY-BASED_QuartileCoefficientOfDispersion(SUVbw)IBSI:9S40
INTENSITY-BASED_Energy(SUVbw)IBSI:N8CA
INTENSITY-BASED_RootMeanSquare(SUVbw)IBSI:5ZWQ
INTENSITY-HISTOGRAM_IntensityHistogramMode(SUVbw)IBSI:AMMC
INTENSITY-HISTOGRAM_IntensityHistogramEntropyLog2(SUVbw)IBSI:TLU2
INTENSITY-HISTOGRAM_Uniformity(SUVbw)IBSI:BJ5W
INTENSITY-HISTOGRAM_MaximumHistogramGradient(SUVbw)IBSI:12CE
INTENSITY-HISTOGRAM_MaximumHistogramGradientGreyLevel(SUVbw)IBSI:8E6O
INTENSITY-HISTOGRAM_MinimumHistogramGradient(SUVbw)IBSI:VQB3
INTENSITY-HISTOGRAM_MinimumHistogramGradientGreyLevel(SUVbw)IBSI:RHQZ
